# Supplementary material for: Role of Peptide Associations in Enhancing the Antimicrobial Activity of Adepantins: Comparative Molecular Dynamics Simulations and Design Assessments
Source: Int J Mol Sci. 2024 Nov 8;25(22):12009. doi: 10.3390/ijms252212009 (PMC11593906; doi:10.3390/ijms252212009)
Supplement: Supplementary file 1 [file ijms-25-12009-s001.zip]

Archive with 1 entries (1 files):
- ijms-3247243-supplementary.pdf
